# Supplementary material for: Bayesian estimation of physiological parameters governing a dynamic two‐compartment model of exhaled nitric oxide
Source: Physiol Rep. 2017 Aug 3;5(15):e13276. doi: 10.14814/phy2.13276 (PMC5555880; doi:10.14814/phy2.13276)
Supplement: Supplementary file 1 — Appendix S1. Supplemental information. [file PHY2-5-e13276-s001.zip]

Archive with 9 entries (9 files):
- supplement.pdf
- supplement.tex
- SimulatedProtocol.pdf
- ParameterEstComparison.pdf
- PredictedProfiles.pdf
- AirwaySlice.pdf
- FlowAndENO.pdf
- ModelCylinder.pdf
- RawAndFilteredFlow.pdf
